# Supplementary material for: Fibroblast Growth Factor Receptor, a Novel Receptor for Vegetative Insecticidal Protein Vip3Aa
Source: Toxins (Basel). 2018 Dec 18;10(12):546. doi: 10.3390/toxins10120546 (PMC6315849; doi:10.3390/toxins10120546)
Supplement: Supplementary file 1 [file toxins-10-00546-s001.zip › Supplementary Materials/S1 Dataset.xls]

## Sheet: F005360
The identified proteins from the protein sequence database according to the MS/MS spectra
	Reference	PepCount	UniquePepCount	CoverPercent	MW	PI
	FileScan	Sequence	MH+	Diff(MH+)	Charge	Rank
$1-1	tr|Q8I866|Q8I866_SPOFR Heat shock cognate 70 protein OS=Spodoptera frugiperda PE=2 SV=1	134	25	0.3869	73107.9	5.2
$2-1	sp|Q26487|EF1A_SPOFR Elongation factor 1-alpha (Fragment) OS=Spodoptera frugiperda PE=1 SV=1	157	14	0.4262	45145.3	8.67
$3-1	tr|G3CKA6|G3CKA6_SPOFR Actin OS=Spodoptera frugiperda PE=2 SV=1	97	14	0.383	41708.2	5.29
$4-1	tr|G3CKA7|G3CKA7_SPOFR Alpha-tubulin OS=Spodoptera frugiperda PE=2 SV=1	87	14	0.3933	49950	5.05
$5-1	sp|Q26486|FKBP4_SPOFR 46 kDa FK506-binding nuclear protein OS=Spodoptera frugiperda GN=FKBP46 PE=2 SV=1	71	13	0.3058	45809.5	4.68
$6-1	tr|Q8WQJ2|Q8WQJ2_SPOFR 60S acidic ribosomal protein P0 OS=Spodoptera frugiperda PE=2 SV=1	59	11	0.4667	33956.8	6.34
$7-1	tr|Q9GQG6|Q9GQG6_SPOFR 90-kDa heat shock protein HSP83 OS=Spodoptera frugiperda GN=hsp83 PE=2 SV=1	11	8	0.1409	82572.5	4.98
$8-1	tr|M4Q0P2|M4Q0P2_SPOFR Glyceraldehyde-3-phosphate dehydrogenase OS=Spodoptera frugiperda GN=GAPDH PE=2 SV=1	26	7	0.256	35575.3	7.67
$9-1	tr|Q8WQI9|Q8WQI9_SPOFR Ribosomal protein L3 OS=Spodoptera frugiperda PE=2 SV=1	20	6	0.1404	46989.4	10.2
$10-1	sp|Q95V34|RS4_SPOFR 40S ribosomal protein S4 OS=Spodoptera frugiperda GN=RpS4 PE=2 SV=1	12	6	0.1939	29553.4	10.3
$11-1	tr|I7FV58|I7FV58_SPOFR Ubiquitin OS=Spodoptera frugiperda PE=2 SV=1	27	5	0.6447	8564.74	6.56
$11-2	sp|P68203|RS27A_SPOFR Ubiquitin-40S ribosomal protein S27a OS=Spodoptera frugiperda PE=2 SV=2	27	5	0.3141	17972.8	9.78
$12-1	tr|E9KGE8|E9KGE8_SPOFR GTP-binding protein (Fragment) OS=Spodoptera frugiperda PE=2 SV=1	15	5	0.1893	31767	5.56
$13-1	sp|Q95V35|RS3A_SPOFR 40S ribosomal protein S3a OS=Spodoptera frugiperda PE=2 SV=1	10	5	0.1818	29906.3	9.69
$14-1	sp|Q95V32|RS6_SPOFR 40S ribosomal protein S6 OS=Spodoptera frugiperda GN=RpS6 PE=2 SV=1	8	3	0.0909	29252.9	10.77
$15-1	sp|Q95V39|RL8_SPOFR 60S ribosomal protein L8 OS=Spodoptera frugiperda GN=RpL8 PE=2 SV=1	6	3	0.144	27918.2	10.76
$16-1	tr|Q8WQI8|Q8WQI8_SPOFR Ribosomal protein L7 OS=Spodoptera frugiperda PE=2 SV=1	8	2	0.0611	30669.5	10.71
$17-1	tr|Q962S9|Q962S9_SPOFR Ribosomal protein L35A OS=Spodoptera frugiperda PE=2 SV=1	5	2	0.1447	17393.2	11.33
$18-1	sp|Q963B6|RL10A_SPOFR 60S ribosomal protein L10a OS=Spodoptera frugiperda GN=RpL10A PE=2 SV=1	5	2	0.106	24517.7	9.72
$19-1	tr|J9Z496|J9Z496_SPOFR Serine/threonine-protein phosphatase OS=Spodoptera frugiperda PE=2 SV=1	3	2	0.0518	35465.7	5.37
$20-1	tr|Q8I865|Q8I865_SPOFR Ribosomal protein S2 OS=Spodoptera frugiperda PE=2 SV=1	3	2	0.069	28041.3	10.46
$21-1	tr|V5ND41|V5ND41_SPOFR DnaJ OS=Spodoptera frugiperda PE=2 SV=1	3	2	0.0546	45460.5	6.5
$22-1	tr|E9KGB3|E9KGB3_SPOFR 6-phosphogluconate dehydrogenase, decarboxylating (Fragment) OS=Spodoptera frugiperda PE=2 SV=1	2	2	0.1	27674.8	9.17
$23-1	tr|B3TEH3|B3TEH3_SPOFR Putative enolase protein (Fragment) OS=Spodoptera frugiperda PE=2 SV=1	3	1	0.0476	40753	5.39
$24-1	tr|E7CIJ8|E7CIJ8_SPOFR 14-3-3 zeta (Fragment) OS=Spodoptera frugiperda PE=4 SV=1	3	1	0.1385	7309.12	4.79
$24-2	tr|E7CIJ9|E7CIJ9_SPOFR 14-3-3 zeta (Fragment) OS=Spodoptera frugiperda PE=4 SV=1	3	1	0.1385	7285.19	6.63
$25-1	tr|Q95V36|Q95V36_SPOFR Ribosomal protein S3 OS=Spodoptera frugiperda PE=2 SV=1	2	1	0.0535	26772.9	9.72
$26-1	tr|Q962T4|Q962T4_SPOFR Ribosomal protein L26 OS=Spodoptera frugiperda PE=2 SV=1	2	1	0.0338	17114.9	10.77
$27-1	tr|A0T1L9|A0T1L9_SPOFR Moesin OS=Spodoptera frugiperda PE=1 SV=1	1	1	0.0139	67551.8	5.99
$28-1	tr|C5NMH3|C5NMH3_SPOFR TIA-1-related RNA binding protein (Fragment) OS=Spodoptera frugiperda GN=TIA-1-related PE=2 SV=1	1	1	0.0495	31241.8	7.69
$29-1	tr|E9KHJ9|E9KHJ9_SPOFR Dynamin (Fragment) OS=Spodoptera frugiperda PE=2 SV=1	1	1	0.0676	8680.27	8.83
$30-1	tr|H6T598|H6T598_SPOFR Prohibitin 2 OS=Spodoptera frugiperda PE=2 SV=1	1	1	0.0301	33143.9	9.7
$31-1	tr|Q1JUB7|Q1JUB7_SPOFR Fibroblast growth factor receptor OS=Spodoptera frugiperda GN=Sfbtl PE=2 SV=1	1	1	0.0071	96144.4	5.85
$32-1	tr|Q6QU86|Q6QU86_SPOFR Chitin synthase OS=Spodoptera frugiperda PE=2 SV=1	1	1	0.0039	174318	5.84
$33-1	tr|Q8ISR8|Q8ISR8_SPOFR Polyadenylate binding protein (Fragment) OS=Spodoptera frugiperda PE=2 SV=1	1	1	0.0814	9202.65	10.15
$34-1	sp|Q962Q8|RS21_SPOFR 40S ribosomal protein S21 OS=Spodoptera frugiperda GN=RpS21 PE=3 SV=1	1	1	0.0843	9088.33	7.67
$35-1	sp|Q962U1|RL13_SPOFR 60S ribosomal protein L13 OS=Spodoptera frugiperda GN=RpL13 PE=2 SV=1	1	1	0.0457	24962.9	11.49
----- summary -----
Total protein	: 37
Total protein group	: 35
UniPepCount	ProteinGroupCount	Percent	ProteinCount	Percent
1	13	0.3714	14	0.3784
2	7	0.2	7	0.1892
3	2	0.0571	2	0.0541
5	3	0.0857	4	0.1081
6	2	0.0571	2	0.0541
7	1	0.0286	1	0.027
8	1	0.0286	1	0.027
11	1	0.0286	1	0.027
13	1	0.0286	1	0.027
14	3	0.0857	3	0.0811
25	1	0.0286	1	0.027
