# Supplementary material for: Fibroblast Growth Factor Receptor, a Novel Receptor for Vegetative Insecticidal Protein Vip3Aa
Source: Toxins (Basel). 2018 Dec 18;10(12):546. doi: 10.3390/toxins10120546 (PMC6315849; doi:10.3390/toxins10120546)
Supplement: Supplementary file 1 [file toxins-10-00546-s001.zip › Supplementary Materials/S2 Dataset.xls]

## Sheet: F005360
	Reference	PepCount	UniquePepCount	CoverPercent	MW	PI
	FileScan	Sequence	MH+	Diff(MH+)	Charge	Rank
1	tr|Q8I866|Q8I866_SPOFR Heat shock cognate 70 protein OS=Spodoptera frugiperda PE=2 SV=1	134	25	0.3869	73107.9	5.2
2	sp|Q26487|EF1A_SPOFR Elongation factor 1-alpha (Fragment) OS=Spodoptera frugiperda PE=1 SV=1	157	14	0.4262	45145.3	8.67
3	tr|G3CKA6|G3CKA6_SPOFR Actin OS=Spodoptera frugiperda PE=2 SV=1	97	14	0.383	41708.2	5.29
4	tr|G3CKA7|G3CKA7_SPOFR Alpha-tubulin OS=Spodoptera frugiperda PE=2 SV=1	87	14	0.3933	49950	5.05
5	sp|Q26486|FKBP4_SPOFR 46 kDa FK506-binding nuclear protein OS=Spodoptera frugiperda GN=FKBP46 PE=2 SV=1	71	13	0.3058	45809.5	4.68
6	tr|Q9GQG6|Q9GQG6_SPOFR 90-kDa heat shock protein HSP83 OS=Spodoptera frugiperda GN=hsp83 PE=2 SV=1	11	8	0.1409	82572.5	4.98
7	tr|M4Q0P2|M4Q0P2_SPOFR Glyceraldehyde-3-phosphate dehydrogenase OS=Spodoptera frugiperda GN=GAPDH PE=2 SV=1	26	7	0.256	35575.3	7.67
8	tr|I7FV58|I7FV58_SPOFR Ubiquitin OS=Spodoptera frugiperda PE=2 SV=1	27	5	0.6447	8564.74	6.56
9	tr|E7CIJ8|E7CIJ8_SPOFR 14-3-3 zeta (Fragment) OS=Spodoptera frugiperda PE=4 SV=1	3	1	0.1385	7309.12	4.79
